# Supplementary material for: BMAL1 Knockdown Leans Epithelial–Mesenchymal Balance toward Epithelial Properties and Decreases the Chemoresistance of Colon Carcinoma Cells
Source: Int J Mol Sci. 2021 May 16;22(10):5247. doi: 10.3390/ijms22105247 (PMC8157026; doi:10.3390/ijms22105247)
Supplement: Supplementary file 1 [file ijms-22-05247-s001.zip]

Archive with 1 entries (1 files):
- ijms-1201936-supplementary.pdf
